# Supplementary material for: Manganese-Implanted Titanium Modulates the Crosstalk between Bone Marrow Mesenchymal Stem Cells and Macrophages to Improve Osteogenesis
Source: J Funct Biomater. 2023 Sep 3;14(9):456. doi: 10.3390/jfb14090456 (PMC10531852; doi:10.3390/jfb14090456)
Supplement: Supplementary file 1 [file jfb-14-00456-s001.zip]

Archive with 1 entries (1 files):
- jfb-2578300-supplementary.pdf
